# Supplementary material for: Comparative Genomic and Phylogenetic Analyses of Gammaproteobacterial glg Genes Traced the Origin of the Escherichia coli Glycogen glgBXCAP Operon to the Last Common Ancestor of the Sister Orders Enterobacteriales and Pasteurellales
Source: PLoS One. 2015 Jan 21;10(1):e0115516. doi: 10.1371/journal.pone.0115516 (PMC4301808; doi:10.1371/journal.pone.0115516)
Supplement: S3 Table — (XLS) [file pone.0115516.s003.xls]

## Sheet: V.paradoxus
Gene ID	Genomic position	Annotation
> Vapar_0097	complement(97027..97566)	outer membrane adhesin-like protein
> Vapar_0184	189348..190085	hypothetical protein
> Vapar_0202	213018..213347	hypothetical protein
> Vapar_0210	221594..222064	type VI secretion lipoprotein
> Vapar_0247	complement(262373..262765)	hypothetical protein
> Vapar_0319	complement(342070..342483)	RNP-1 like RNA-binding protein
> Vapar_0403	437216..437545	sigma 54 modulation protein/30S ribosomal protein S30EA
> Vapar_0441	483363..483866	fimbrial protein pilin
> Vapar_0442	484113..484475	Sel1 domain-containing protein repeat-containing protein
> Vapar_0451	492005..493132	hypothetical protein
> Vapar_0460	complement(502816..503211)	hypothetical protein
> Vapar_0517	569499..570125	type VI secretion-associated protein
> Vapar_0518	570122..570748	hypothetical protein
> Vapar_0541	601887..602639	beta-propeller repeat-containing protein
> Vapar_0565	624086..624454	hypothetical protein
> Vapar_0584	638357..638788	50S ribosomal protein L11
> Vapar_0586	639734..640267	50S ribosomal protein L10
> Vapar_0587	640311..640688	50S ribosomal protein L7/L12
> Vapar_0597	656857..657270	hypothetical protein
> Vapar_0599	658542..658889	hypothetical protein
> Vapar_0600	659041..659496	hypothetical protein
> Vapar_0604	662485..662817	hypothetical protein
> Vapar_0607	664205..665164	hypothetical protein
> Vapar_0608	665224..665709	Crp/Fnr family transcriptional regulator
> Vapar_0610	complement(666153..667355)	porin
> Vapar_0611	complement(667566..668486)	hypothetical protein
> Vapar_0612	complement(668561..669853)	carboxylesterase type B
> Vapar_0613	669937..670857	hypothetical protein
> Vapar_0660	complement(721813..722712)	LysR family transcriptional regulator
> Vapar_0661	722888..723499	glutathione S-transferase domain-containing protein
> Vapar_0663	725621..726007	transposase IS3/IS911 family protein
> Vapar_0666	728047..728574	hypothetical protein
> Vapar_0668	complement(729091..730362)	major facilitator superfamily protein
> Vapar_0669	complement(730456..731313)	GAF modulated LuxR family transcriptional regulator
> Vapar_0670	731468..732385	Phenylacetaldoxime dehydratase
> Vapar_0671	732492..733367	alpha/beta hydrolase fold protein
> Vapar_0673	complement(733791..734474)	NAD-dependent epimerase/dehydratase
> Vapar_0674	734651..735598	LysR family transcriptional regulator
> Vapar_0676	complement(736039..736527)	hypothetical protein
> Vapar_0679	complement(737961..738605)	hypothetical protein
> Vapar_0685	complement(745084..745932)	hypothetical protein
> Vapar_0688	complement(749089..749580)	Activator of Hsp90 ATPase 1 family protein
> Vapar_0756	complement(826548..827435)	NAD-dependent epimerase/dehydratase
> Vapar_0758	complement(828614..831700)	group 1 glycosyl transferase
> Vapar_0759	complement(831700..833034)	FkbM family methyltransferase
> Vapar_0760	complement(833109..834233)	group 1 glycosyl transferase
> Vapar_0761	complement(834230..836476)	group 1 glycosyl transferase
> Vapar_0762	complement(836473..837312)	hypothetical protein
> Vapar_0763	837587..839764	group 1 glycosyl transferase
> Vapar_0764	complement(839774..840475)	ABC transporter
> Vapar_0813	897978..898397	hypothetical protein
> Vapar_0855	942868..943686	hypothetical protein
> Vapar_0884	972638..972997	hypothetical protein
> Vapar_0949	1042910..1043371	acetyl-CoA carboxylase, biotin carboxyl carrier protein
> Vapar_0954	complement(1048085..1048609)	histone H1/H5 family protein, HCT subfamily
> Vapar_0984	1082204..1082545	hypothetical protein
> Vapar_1004	1103532..1103888	hypothetical protein
> Vapar_1006	1104493..1104813	hypothetical protein
> Vapar_1008	complement(1105208..1105519)	hypothetical protein
> Vapar_1029	complement(1122903..1123232)	hypothetical protein
> Vapar_1057	complement(1156562..1156984)	hypothetical protein
> Vapar_1088	1191519..1192763	porin
> Vapar_1188	1298316..1299008	PA-phosphatase-like phosphoesterase
> Vapar_1205	complement(1318013..1318411)	signal peptide protein
> Vapar_1276	1391740..1392060	hypothetical protein
> Vapar_1453	1578374..1578694	hypothetical protein
> Vapar_1526	1644163..1644612	TadE family protein
> Vapar_1612	complement(1741452..1741790)	hypothetical protein
> Vapar_1639	1771803..1772288	MarR family transcriptional regulator
> Vapar_1648	1781627..1782226	TetR family transcriptional regulator
> Vapar_1770	complement(1905509..1905925)	hypothetical protein
> Vapar_1795	1931812..1932156	histone family protein nucleoid-structuring protein H-NS
> Vapar_1840	1973778..1974122	hypothetical protein
> Vapar_1873	2005310..2005669	50S ribosomal protein L20
> Vapar_1879	2011180..2011728	XRE family transcriptional regulator
> Vapar_1880	2011865..2012317	hypothetical protein
> Vapar_1929	2062860..2063948	DegT/DnrJ/EryC1/StrS aminotransferase
> Vapar_1930	2064016..2065335	polysaccharide biosynthesis protein
> Vapar_1931	2065447..2066685	hypothetical protein
> Vapar_1932	2066720..2067928	hypothetical protein
> Vapar_1933	2067997..2068896	family 2 glycosyl transferase
> Vapar_1934	2068916..2069515	undecaprenyl-phosphate galactose phosphotransferase
> Vapar_1935	2069508..2070482	carbamoyl phosphate synthase-like protein
> Vapar_1936	2070469..2071134	HAD superfamily hydrolase
> Vapar_1938	2072378..2072707	VanZ family protein
> Vapar_1941	complement(2077020..2077454)	protein tyrosine phosphatase
> Vapar_1976	2114432..2114791	hypothetical protein
> Vapar_1986	2134138..2134443	XRE family transcriptional regulator
> Vapar_1987	2135447..2136010	XRE family transcriptional regulator
> Vapar_1997	complement(2143853..2144284)	hypothetical protein
> Vapar_2000	2146972..2147286	hypothetical protein
> Vapar_2021	complement(2164055..2164378)	hypothetical protein
> Vapar_2036	2180938..2181324	hypothetical protein
> Vapar_2038	2182510..2182896	FAP92; flagellar associated protein
> Vapar_2061	2203687..2204145	lipoprotein
> Vapar_2074	complement(2219572..2220855)	hypothetical protein
> Vapar_2079	2225248..2225712	hypothetical protein
> Vapar_2081	2227141..2227482	hypothetical protein
> Vapar_2082	complement(2227494..2227802)	XRE family transcriptional regulator
> Vapar_2083	2227945..2228286	lipoprotein
> Vapar_2098	complement(2241192..2241683)	GCN5-like N-acetyltransferaser
> Vapar_2099	complement(2241784..2242434)	TetR family transcriptional regulator
> Vapar_2100	complement(2242765..2243322)	OsmC family protein
> Vapar_2101	complement(2243498..2244640)	extracellular ligand-binding receptor
> Vapar_2106	complement(2248609..2249811)	class I and II aminotransferase
> Vapar_2107	complement(2249886..2250566)	DSBA oxidoreductase
> Vapar_2112	2253923..2254501	nitrile hydratase
> Vapar_2116	complement(2258440..2258829)	hypothetical protein
> Vapar_2119	complement(2263029..2263388)	hypothetical protein
> Vapar_2120	complement(2263795..2264298)	hypothetical protein
> Vapar_2149	complement(2293874..2294254)	hypothetical protein
> Vapar_2241	2387555..2388250	hypothetical protein
> Vapar_2246	complement(2392460..2392813)	hypothetical protein
> Vapar_2251	complement(2397347..2398273)	hypothetical protein
> Vapar_2254	complement(2399769..2400173)	hypothetical protein
> Vapar_2272	2416170..2416799	hypothetical protein
> Vapar_2281	2423466..2424011	hypothetical protein
> Vapar_2285	complement(2427223..2427696)	hypothetical protein
> Vapar_2286	complement(2427748..2428335)	hypothetical protein
> Vapar_2291	2452848..2453291	transposase IS3/IS911 family protein
> Vapar_2294	2454357..2454674	cytoplasmic protein
> Vapar_2296	2455858..2456781	hypothetical protein
> Vapar_2297	2456793..2457278	hypothetical protein
> Vapar_2298	complement(2457271..2457855)	hypothetical protein
> Vapar_2299	complement(2457940..2458314)	hypothetical protein
> Vapar_2300	complement(2458314..2458721)	XRE family transcriptional regulator
> Vapar_2351	2516111..2516479	hypothetical protein
> Vapar_2366	complement(2528560..2528988)	transmembrane protein
> Vapar_2390	2552687..2552998	hypothetical protein
> Vapar_2392	complement(2553544..2553951)	hypothetical protein
> Vapar_2428	complement(2591862..2592296)	HNH endonuclease
> Vapar_2431	complement(2592713..2593501)	hypothetical protein
> Vapar_2433	complement(2594031..2594873)	hypothetical protein
> Vapar_2434	complement(2594863..2595261)	hypothetical protein
> Vapar_2440	complement(2598554..2598904)	hypothetical protein
> Vapar_2447	2600874..2601239	XRE family transcriptional regulator
> Vapar_2451	complement(2603132..2603551)	XRE family transcriptional regulator
> Vapar_2459	2607256..2607648	hypothetical protein
> Vapar_2460	2607645..2608049	hypothetical protein
> Vapar_2470	2612594..2613085	phage terminase, small subunit, , P27 family
> Vapar_2478	2620087..2620425	head-tail adaptor protein
> Vapar_2479	2620418..2620957	phage protein, HK97 gp10 family
> Vapar_2490	2630943..2633180	hypothetical protein
> Vapar_2491	2633243..2633575	hypothetical protein
> Vapar_2492	2633572..2633877	hypothetical protein
> Vapar_2495	2634547..2635089	hypothetical protein
> Vapar_2499	complement(2635685..2635996)	hypothetical protein
> Vapar_2500	complement(2635993..2636424)	hypothetical protein
> Vapar_2583	2726032..2726388	hypothetical protein
> Vapar_2648	complement(2790136..2790459)	TolA protein
> Vapar_2650	2792244..2792603	ATP-dependent Clp protease adaptor protein ClpS
> Vapar_2669	2813180..2813491	acyl carrier protein
> Vapar_2686	2829634..2830263	nicotinate (nicotinamide) nucleotide adenylyltransferase
> Vapar_2697	complement(2840333..2840713)	XRE family transcriptional regulator
> Vapar_2698	complement(2840819..2841199)	hypothetical protein
> Vapar_2699	2841407..2842201	hypothetical protein
> Vapar_2700	complement(2843999..2844760)	hypothetical protein
> Vapar_2701	complement(2845214..2845792)	hypothetical protein
> Vapar_2705	complement(2849135..2849494)	hypothetical protein
> Vapar_2706	complement(2849491..2849985)	hypothetical protein
> Vapar_2709	2851530..2853032	hypothetical protein
> Vapar_2712	complement(2855977..2856747)	hypothetical protein
> Vapar_2732	2879761..2880168	hypothetical protein
> Vapar_2746	2895188..2895826	hypothetical protein
> Vapar_2756	complement(2906360..2906740)	hypothetical protein
> Vapar_2767	2914097..2914696	NADP oxidoreductase coenzyme F420-dependent
> Vapar_2800	2944007..2944366	hypothetical protein
> Vapar_2842	2986319..2986627	proteophosphoglycan ppg4
> Vapar_2852	2999280..2999660	cupin
> Vapar_2949	complement(3106956..3107396)	hypothetical protein
> Vapar_2996	3152443..3153114	N-acetylmuramoyl-L-alanine amidase
> Vapar_2997	3153111..3153674	hypothetical protein
> Vapar_2999	complement(3154255..3154707)	MerR family transcriptional regulator
> Vapar_3114	3273787..3274245	thioesterase superfamily protein
> Vapar_3138	complement(3298570..3298920)	alpha/beta fold family hydrolase
> Vapar_3181	complement(3344260..3344658)	hypothetical protein
> Vapar_3496	complement(3686276..3686584)	transmembrane protein
> Vapar_3510	complement(3700827..3701186)	NADH-ubiquinone/plastoquinone oxidoreductase chain 3
> Vapar_3604	3810567..3810932	hypothetical protein
> Vapar_3614	complement(3824369..3824719)	hypothetical protein
> Vapar_3705	3905067..3906128	acyltransferase 3
> Vapar_3760	complement(3979320..3979805)	colicin V production protein
> Vapar_3791	join(4006672..4006752,4006754..4007776)	hypothetical protein
> Vapar_3800	complement(4015187..4015531)	hypothetical protein
> Vapar_3802	4016198..4016983	hypothetical protein
> Vapar_3803	complement(4017019..4017621)	PilT protein domain-containing protein
> Vapar_3804	complement(4017621..4018364)	hypothetical protein
> Vapar_3807	complement(4020900..4021202)	hypothetical protein
> Vapar_3989	complement(4231727..4232137)	hypothetical protein
> Vapar_4029	4273969..4274370	glyoxalase/bleomycin resistance protein/dioxygenase
> Vapar_4124	complement(4362678..4363016)	FmdB family regulatory protein
> Vapar_4145	complement(4390028..4391074)	hypothetical protein
> Vapar_4146	complement(4391071..4391901)	hypothetical protein
> Vapar_4147	complement(4392108..4392548)	glyoxalase/bleomycin resistance protein/dioxygenase
> Vapar_4149	complement(4393055..4393594)	hypothetical protein
> Vapar_4160	complement(4403253..4403609)	flagellar transcriptional activator
> Vapar_4218	complement(4458240..4458551)	50S ribosomal protein L21
> Vapar_4244	complement(4488009..4488413)	death-on-curing family protein
> Vapar_4257	complement(4498029..4498364)	hypothetical protein
> Vapar_4283	complement(4526063..4526593)	MarR family transcriptional regulator
> Vapar_4284	complement(4526678..4527484)	alpha/beta hydrolase fold protein
> Vapar_4288	4532527..4532844	Rieske (2Fe-2S) domain-containing protein
> Vapar_4296	4539936..4540805	inner-membrane translocator
> Vapar_4305	complement(4548309..4549292)	hypothetical protein
> Vapar_4310	complement(4553365..4553724)	hypothetical protein
> Vapar_4443	4683938..4684435	peptidase A24A prepilin type IV
> Vapar_4444	4684518..4685513	Flp pilus assembly protein CpaB
> Vapar_4448	4689855..4690580	type II secretion system protein
> Vapar_4449	4690577..4691536	type II secretion system protein
> Vapar_4450	4691533..4692468	hypothetical protein
> Vapar_4451	4692465..4692884	hypothetical protein
> Vapar_4452	4692915..4693385	TadE family protein
> Vapar_4453	4693896..4695665	hypothetical protein
> Vapar_4472	4722133..4722435	hypothetical protein
> Vapar_4476	4725359..4725661	hypothetical protein
> Vapar_4483	complement(4732489..4732818)	hypothetical protein
> Vapar_4497	4745384..4745710	plasmid stabilization system
> Vapar_4499	complement(4749662..4750012)	hypothetical protein
> Vapar_4503	complement(4754656..4755303)	hypothetical protein
> Vapar_4506	4756388..4756939	hypothetical protein
> Vapar_4507	complement(4756978..4757649)	hypothetical protein
> Vapar_4508	complement(4758236..4758808)	GCN5-like N-acetyltransferaser
> Vapar_4509	complement(4760082..4760390)	hypothetical protein
> Vapar_4512	complement(4763297..4763692)	hypothetical protein
> Vapar_4521	complement(4769048..4769443)	hypothetical protein
> Vapar_4523	complement(4771326..4771934)	hypothetical protein
> Vapar_4524	complement(4772018..4772968)	hypothetical protein
> Vapar_4528	complement(4788311..4788832)	XRE family transcriptional regulator
> Vapar_4529	4789161..4789523	XRE family transcriptional regulator
> Vapar_4532	4791483..4792106	hypothetical protein
> Vapar_4533	complement(4792729..4793250)	XRE family transcriptional regulator
> Vapar_4541	4801145..4801630	transmembrane protein
> Vapar_4543	4802068..4802523	hypothetical protein
> Vapar_4544	4802696..4803058	hypothetical protein
> Vapar_4545	complement(4803242..4803667)	hypothetical protein
> Vapar_4546	complement(4803708..4804475)	endonuclease/exonuclease/phosphatase
> Vapar_4547	4804860..4805258	hypothetical protein
> Vapar_4548	4805643..4806221	HNH endonuclease
> Vapar_4550	4806734..4807438	hypothetical protein
> Vapar_4554	4808817..4809650	hypothetical protein
> Vapar_4559	complement(4812007..4812633)	hypothetical protein
> Vapar_4562	complement(4813756..4814277)	XRE family transcriptional regulator
> Vapar_4564	complement(4814902..4815966)	HNH nuclease
> Vapar_4565	complement(4815963..4816355)	histidine triad (HIT) protein
> Vapar_4566	complement(4816362..4817504)	hypothetical protein
> Vapar_4570	complement(4827933..4828376)	hypothetical protein
> Vapar_4571	complement(4828373..4829443)	hypothetical protein
> Vapar_4572	complement(4829525..4830808)	hypothetical protein
> Vapar_4573	complement(4831080..4831715)	hypothetical protein
> Vapar_4574	complement(4831768..4832367)	hypothetical protein
> Vapar_4577	4836143..4836664	Appr-1-p processing domain-containing protein
> Vapar_4578	4837303..4838886	hypothetical protein
> Vapar_4579	complement(4839143..4842682)	SMC domain-containing protein
> Vapar_4580	complement(4842679..4843968)	metallophosphoesterase
> Vapar_4581	complement(4844194..4845399)	hypothetical protein
> Vapar_4583	complement(4849085..4849774)	hypothetical protein
> Vapar_4584	complement(4849788..4851230)	hypothetical protein
> Vapar_4585	complement(4851523..4855398)	SNF2-like protein
> Vapar_4586	complement(4855398..4857122)	hypothetical protein
> Vapar_4587	complement(4857116..4857820)	hypothetical protein
> Vapar_4588	complement(4857822..4859825)	methyl-accepting chemotaxis sensory transducer
> Vapar_4590	4860277..4861221	hypothetical protein
> Vapar_4593	complement(4866020..4867894)	adenine-specific DNA-methyltransferase
> Vapar_4595	complement(4870049..4870858)	hypothetical protein
> Vapar_4649	complement(4940359..4941021)	hypothetical protein
> Vapar_4790	complement(5102529..5102906)	signal peptide protein
> Vapar_4870	complement(5189976..5190365)	hypothetical protein
> Vapar_4877	complement(5195232..5195717)	ATP synthase protein I
> Vapar_4895	complement(5210983..5211354)	hypothetical protein
> Vapar_4908	complement(5219698..5220030)	50S ribosomal protein L22
> Vapar_4920	complement(5229892..5230269)	30S ribosomal protein S12
> Vapar_5048	complement(5368684..5369049)	30S ribosomal protein S13
> Vapar_5057	complement(5373156..5373461)	30S ribosomal protein S14
> Vapar_5074	complement(5387950..5388327)	hypothetical protein
> Vapar_5183	complement(5506217..5506819)	type IV pilus modification protein PilV
> Vapar_5184	complement(5506864..5507349)	hypothetical protein
> Vapar_5185	complement(5508001..5508525)	methylation protein
> Vapar_5271	5594844..5595254	guanine-specific ribonuclease N1 and T1
> Vapar_5290	5614673..5615218	RNP-1 like RNA-binding protein

## Sheet: T.intermedia
Gene ID	Genomic position	Annotation

## Sheet: L.cholodnii
Gene ID	Genomic position	Annotation
> Lcho_0140	144486..144839	hypothetical protein
> Lcho_0146	151677..152081	hypothetical protein
> Lcho_0147	152223..152666	hypothetical protein
> Lcho_0186	complement(195272..195745)	RNP-1 like RNA-binding protein
> Lcho_0291	308023..309195	hypothetical protein
> Lcho_0292	309195..309716	hypothetical protein
> Lcho_0347	complement(382434..382886)	hypothetical protein
> Lcho_0356	390155..390637	hypothetical protein
> Lcho_0358	391033..391371	hypothetical protein
> Lcho_0384	423175..423552	hypothetical protein
> Lcho_0447	489558..490070	hypothetical protein
> Lcho_0449	490407..491237	Sel1 domain-containing protein
> Lcho_0471	510510..510857	sigma 54 modulation protein/30S ribosomal protein S30EA
> Lcho_0472	511078..511548	putative PTS IIA-like nitrogen-regulatory protein PtsN
> Lcho_0485	complement(524537..524947)	fimbrial protein pilin
> Lcho_0513	557202..557642	cell division protein MraZ
> Lcho_0630	complement(677323..677703)	PilT domain-containing protein
> Lcho_0633	complement(682544..684346)	hypothetical protein
> Lcho_0634	complement(684508..685224)	WecB/TagA/CpsF family glycosyl transferase
> Lcho_0636	complement(686416..687708)	hypothetical protein
> Lcho_0637	complement(687723..689129)	polysaccharide biosynthesis protein
> Lcho_0638	complement(689126..690256)	TDP-4-oxo-6-deoxy-D-glucose transaminase
> Lcho_0639	complement(690253..690819)	hexapaptide repeat-containing transferase
> Lcho_0640	complement(690819..691871)	4-alpha-L-fucosyltransferase
> Lcho_0641	complement(691929..693212)	nucleotide sugar dehydrogenase
> Lcho_0642	complement(693209..694291)	UDP-N-acetylglucosamine 2-epimerase
> Lcho_0643	complement(694396..695592)	lipopolysaccharide biosynthesis protein
> Lcho_0647	697619..698101	hypothetical protein
> Lcho_0669	complement(723858..724160)	30S ribosomal protein S20
> Lcho_0733	781601..782248	response regulator receiver protein
> Lcho_0743	complement(790596..790922)	hypothetical protein
> Lcho_0771	831851..832639	hypothetical protein
> Lcho_0772	832632..835964	DEAD/DEAH box helicase
> Lcho_0773	complement(836012..836683)	transposase
> Lcho_0774	complement(836683..837174)	transposase
> Lcho_0784	847048..847620	hypothetical protein
> Lcho_0790	complement(851667..852386)	ABC transporter-like protein
> Lcho_0815	complement(878337..879011)	TonB family protein
> Lcho_0826	889313..889636	antibiotic biosynthesis monooxygenase
> Lcho_0828	complement(890213..891118)	LysR family transcriptional regulator
> Lcho_0830	complement(891479..891892)	glutathione-dependent formaldehyde-activating protein
> Lcho_0836	896638..896946	stress responsive alpha-beta barrel domain-containing protein
> Lcho_0848	complement(910214..910579)	cytochrome c class I
> Lcho_0869	complement(934239..934658)	hypothetical protein
> Lcho_0876	complement(939833..940183)	hypothetical protein
> Lcho_0879	942205..943455	hypothetical protein
> Lcho_0881	944832..945140	hypothetical protein
> Lcho_0944	1007194..1007616	UspA domain-containing protein
> Lcho_0949	complement(1012929..1013753)	hypothetical protein
> Lcho_0951	1014935..1015258	hypothetical protein
> Lcho_0953	1015474..1016364	hypothetical protein
> Lcho_0954	complement(1017147..1018313)	integrase family protein
> Lcho_0966	1032881..1033201	hypothetical protein
> Lcho_0972	1038303..1038974	hypothetical protein
> Lcho_0973	1039011..1039853	hypothetical protein
> Lcho_0977	1043041..1043370	hypothetical protein
> Lcho_1090	complement(1163214..1163885)	hypothetical protein
> Lcho_1102	1175428..1175784	hydroxyisourate hydrolase
> Lcho_1150	1231596..1232387	hypothetical protein
> Lcho_1151	complement(1232470..1233180)	hypothetical protein
> Lcho_1152	1233388..1234299	hypothetical protein
> Lcho_1263	1349610..1350077	hypothetical protein
> Lcho_1264	1350197..1350598	multi-Cu oxidase
> Lcho_1311	1398065..1399801	restriction modification system DNA specificity subunit
> Lcho_1313	1399986..1401200	hypothetical protein
> Lcho_1320	1406803..1407462	hypothetical protein
> Lcho_1488	complement(1573231..1573536)	cytochrome c class I
> Lcho_1500	1585929..1586330	preprotein translocase subunit SecG
> Lcho_1501	1586824..1587183	NADH-ubiquinone/plastoquinone oxidoreductase chain 3
> Lcho_1511	1596125..1596430	NADH-ubiquinone oxidoreductase chain 4L
> Lcho_1593	complement(1690776..1691342)	hypothetical protein
> Lcho_1639	complement(1741947..1742357)	hypothetical protein
> Lcho_1660	1770355..1770666	hypothetical protein
> Lcho_1663	1771850..1772197	ATP-dependent Clp protease adaptor protein ClpS
> Lcho_1681	1793748..1794410	phosphoribosylanthranilate isomerase
> Lcho_1699	1814127..1814678	hypothetical protein
> Lcho_1748	1868030..1868386	50S ribosomal protein L20
> Lcho_1751	1872093..1872434	integration host factor subunit alpha
> Lcho_1752	1872469..1872954	MerR family transcriptional regulator
> Lcho_1839	complement(1989335..1989640)	BolA family protein
> Lcho_1844	1994861..1995397	HNH endonuclease
> Lcho_1845	1996050..1996694	hypothetical protein
> Lcho_1846	1996897..1997424	N-acetyltransferase GCN5
> Lcho_1847	1997711..1998319	hypothetical protein
> Lcho_1910	2067346..2067777	type IV pilus assembly PilZ
> Lcho_1929	complement(2092325..2092675)	histone family protein DNA-binding protein
> Lcho_1958	complement(2122248..2122706)	glyoxalase/bleomycin resistance protein/dioxygenase
> Lcho_1963	2127516..2130053	hypothetical protein
> Lcho_1992	2160284..2160847	phasin family protein
> Lcho_1993	complement(2160937..2161680)	hypothetical protein
> Lcho_1998	complement(2164406..2164786)	hypothetical protein
> Lcho_2096	complement(2290805..2291542)	hypothetical protein
> Lcho_2141	2343344..2343703	hypothetical protein
> Lcho_2158	2360603..2361055	disulfide bond formation protein DsbB
> Lcho_2169	2374432..2374803	hypothetical protein
> Lcho_2179	complement(2386823..2387155)	hypothetical protein
> Lcho_2230	complement(2435163..2435615)	hypothetical protein
> Lcho_2254	complement(2458494..2458835)	hypothetical protein
> Lcho_2256	complement(2460143..2460568)	hypothetical protein
> Lcho_2258	complement(2462149..2462454)	hypothetical protein
> Lcho_2261	complement(2463600..2464190)	hypothetical protein
> Lcho_2262	complement(2464198..2464989)	hypothetical protein
> Lcho_2264	complement(2465399..2465725)	hypothetical protein
> Lcho_2265	complement(2465781..2466224)	hypothetical protein
> Lcho_2275	2473166..2473498	hypothetical protein
> Lcho_2276	2473498..2473827	hypothetical protein
> Lcho_2290	2480395..2480733	histone family protein nucleoid-structuring protein H-NS
> Lcho_2307	complement(2505267..2505704)	transposition helper protein
> Lcho_2332	2530841..2531227	DNA polymerase subunit beta
> Lcho_2333	2531215..2531625	hypothetical protein
> Lcho_2340	complement(2540058..2542754)	hypothetical protein
> Lcho_2341	complement(2543595..2544368)	WecB/TagA/CpsF family glycosyl transferase
> Lcho_2342	complement(2544361..2545284)	glycosyl transferase family protein
> Lcho_2343	complement(2545323..2546375)	group 1 glycosyl transferase
> Lcho_2344	complement(2546580..2547638)	glycoside hydrolase family protein
> Lcho_2345	complement(2547654..2548394)	glycosyl transferase family protein
> Lcho_2346	complement(2548426..2549871)	O-antigen polymerase
> Lcho_2347	complement(2549931..2551430)	polysaccharide biosynthesis protein
> Lcho_2541	2769149..2769967	glutamate racemase
> Lcho_2594	complement(2840543..2840980)	DNA polymerase III chi subunit HolC
> Lcho_2631	2890678..2891007	hypothetical protein
> Lcho_2650	complement(2913112..2913585)	50S ribosomal protein L19
> Lcho_2738	complement(3018137..3018511)	hypothetical protein
> Lcho_2742	complement(3020402..3020773)	histone family protein nucleoid-structuring protein H-NS
> Lcho_2805	3090251..3090580	thioredoxin
> Lcho_2819	3105586..3105993	hypothetical protein
> Lcho_2820	complement(3106037..3106492)	hypothetical protein
> Lcho_2829	complement(3115469..3115777)	primosomal replication protein N
> Lcho_2874	complement(3164349..3164969)	segregation and condensation protein B
> Lcho_2894	3189500..3190066	ECF subfamily RNA polymerase sigma-24 factor
> Lcho_2898	3191914..3192294	diacylglycerol kinase
> Lcho_2899	complement(3192371..3192709)	nitrogen regulatory protein P-II
> Lcho_2954	complement(3254528..3255202)	hypothetical protein
> Lcho_2955	complement(3255202..3256251)	hypothetical protein
> Lcho_2970	3274188..3274637	hypothetical protein
> Lcho_2986	3289916..3290386	hypothetical protein
> Lcho_3000	3307049..3307522	transposition helper protein
> Lcho_3002	3309463..3310350	hypothetical protein
> Lcho_3070	complement(3397431..3398591)	cellulose biosynthesis protein CelD
> Lcho_3071	complement(3398745..3399926)	cellulose biosynthesis protein CelD-like protein
> Lcho_3072	complement(3400053..3401108)	acyltransferase 3
> Lcho_3100	3432135..3432545	hypothetical protein
> Lcho_3122	complement(3451198..3451563)	hypothetical protein
> Lcho_3124	complement(3452926..3453519)	hypothetical protein
> Lcho_3125	complement(3453526..3453996)	pyridoxamine 5'-phosphate oxidase-like FMN-binding protein
> Lcho_3126	complement(3454040..3454378)	hypothetical protein
> Lcho_3127	3454607..3455107	hypothetical protein
> Lcho_3128	complement(3455538..3456350)	response regulator receiver protein
> Lcho_3164	3498201..3498656	hypothetical protein
> Lcho_3168	3500629..3501099	HK97 family phage protein
> Lcho_3169	3501147..3501449	hypothetical protein
> Lcho_3277	complement(3639396..3639707)	50S ribosomal protein L21
> Lcho_3306	3673361..3673783	hypothetical protein
> Lcho_3307	3673934..3674380	dual specificity protein phosphatase
> Lcho_3349	complement(3726896..3727330)	hypothetical protein
> Lcho_3350	3727651..3727992	hypothetical protein
> Lcho_3353	3729981..3730319	DNA polymerase subunit beta
> Lcho_3357	complement(3733281..3733673)	ferredoxin
> Lcho_3402	complement(3783635..3785323)	hypothetical protein
> Lcho_3449	complement(3852414..3852836)	hypothetical protein
> Lcho_3450	complement(3852920..3853633)	hypothetical protein
> Lcho_3452	complement(3854216..3854644)	50S ribosomal protein L13
> Lcho_3470	3884339..3884662	hypothetical protein
> Lcho_3471	3884763..3885878	hypothetical protein
> Lcho_3497	3910512..3911387	4-diphosphocytidyl-2-C-methyl-D-erythritol kinase
> Lcho_3507	complement(3920801..3921718)	putative exopolysaccharide biosynthesis protein
> Lcho_3530	complement(3949872..3950342)	F0F1 ATP synthase subunit B
> Lcho_3533	complement(3951632..3952126)	putative ATP synthase protein I AtpI
> Lcho_3693	4128857..4129168	hypothetical protein
> Lcho_3724	complement(4166384..4166737)	hypothetical protein
> Lcho_3855	complement(4323192..4323584)	hypothetical protein
> Lcho_3868	complement(4343023..4343397)	50S ribosomal protein L7/L12
> Lcho_3869	complement(4343431..4343979)	50S ribosomal protein L10
> Lcho_3873	complement(4346156..4346539)	preprotein translocase subunit SecE
> Lcho_3914	complement(4398782..4399177)	hypothetical protein
> Lcho_3915	complement(4399212..4399625)	guanine-specific ribonuclease N1 and T1
> Lcho_3925	complement(4410007..4410411)	30S ribosomal protein S11
> Lcho_3926	complement(4410442..4410807)	30S ribosomal protein S13
> Lcho_3930	complement(4412593..4413027)	50S ribosomal protein L15
> Lcho_3933	complement(4413800..4414165)	50S ribosomal protein L18
> Lcho_3934	complement(4414177..4414710)	50S ribosomal protein L6
> Lcho_3935	complement(4414727..4415122)	30S ribosomal protein S8
> Lcho_3936	complement(4415159..4415464)	30S ribosomal protein S14
> Lcho_3938	complement(4416038..4416355)	50S ribosomal protein L24
> Lcho_3939	complement(4416377..4416745)	50S ribosomal protein L14
> Lcho_3942	complement(4419939..4420277)	nitrogen regulatory protein P-II
> Lcho_3969	complement(4457362..4457892)	CheW protein
> Lcho_3992	complement(4477237..4477653)	50S ribosomal protein L16
> Lcho_3994	complement(4478533..4478862)	50S ribosomal protein L22
> Lcho_3997	complement(4479993..4480319)	50S ribosomal protein L23
> Lcho_4011	4494546..4494872	FmdB family regulatory protein
> Lcho_4061	complement(4550724..4551104)	glyoxalase/bleomycin resistance protein/dioxygenase
> Lcho_4109	complement(4614131..4614772)	hypothetical protein
> Lcho_4110	complement(4614769..4616052)	ATPase-like protein
> Lcho_4119	4626166..4626693	Sel1 domain-containing protein
> Lcho_4145	4651908..4652888	hypothetical protein
> Lcho_4147	4654283..4654783	hypothetical protein
> Lcho_4150	4655613..4656104	transposase IS3/IS911 family protein
> Lcho_4170	complement(4674642..4676357)	hypothetical protein
> Lcho_4190	complement(4695666..4695998)	hypothetical protein
> Lcho_4258	4767652..4768050	PilT domain-containing protein
> Lcho_4283	4793282..4793623	alkylphosphonate utilization operon protein PhnA
> Lcho_4286	4795843..4797186	DNA methylase N-4/N-6 domain-containing protein
> Lcho_4287	complement(4797183..4798082)	hypothetical protein
> Lcho_4289	4801539..4801886	hypothetical protein
> Lcho_4292	complement(4803649..4804227)	hypothetical protein
> Lcho_4333	4849893..4851338	RES domain-containing protein
> Lcho_4368	complement(4885633..4886400)	putative transcriptional regulator
> Lcho_4386	complement(4907996..4908334)	hypothetical protein
> Lcho_4387	complement(4908454..4908924)	hypothetical protein

## Sheet: Thauera
Gene ID	Genomic position	Annotation
> Tmz1t_0005	7271..8407	restriction modification system DNA specificity domain-containing protein
> Tmz1t_0007	11908..14043	hypothetical protein
> Tmz1t_0013	19361..20134	hypothetical protein
> Tmz1t_0014	complement(20155..20952)	hypothetical protein
> Tmz1t_0020	28291..28683	hypothetical protein
> Tmz1t_0021	28719..29444	hypothetical protein
> Tmz1t_0022	29649..30227	hypothetical protein
> Tmz1t_0025	31370..32230	hypothetical protein
> Tmz1t_0026	32227..32649	hypothetical protein
> Tmz1t_0029	36617..37216	hypothetical protein
> Tmz1t_0030	complement(37399..37731)	hypothetical protein
> Tmz1t_0032	complement(39923..40747)	hypothetical protein
> Tmz1t_0033	complement(40887..42050)	hypothetical protein
> Tmz1t_0034	complement(42129..42494)	hypothetical protein
> Tmz1t_0037	complement(44617..45192)	hypothetical protein
> Tmz1t_0041	complement(47670..47987)	addiction module killer protein
> Tmz1t_0054	60448..61029	hypothetical protein
> Tmz1t_0112	complement(139992..140528)	hypothetical protein
> Tmz1t_0113	complement(140674..141450)	ATPase domain-containing protein
> Tmz1t_0114	complement(141451..142125)	hypothetical protein
> Tmz1t_0115	complement(142196..143083)	hypothetical protein
> Tmz1t_0208	244090..244431	hypothetical protein
> Tmz1t_0255	complement(289415..290116)	hypothetical protein
> Tmz1t_0258	complement(292438..293661)	hypothetical protein
> Tmz1t_0261	complement(295366..295893)	tyrosine recombinase XerD
> Tmz1t_0264	complement(298717..299316)	hypothetical protein
> Tmz1t_0271	307976..308389	hypothetical protein
> Tmz1t_0280	complement(315427..315825)	hypothetical protein
> Tmz1t_0291	329935..330519	hypothetical protein
> Tmz1t_0297	339573..340439	GTP-binding protein HSR1-related
> Tmz1t_0299	341307..342701	hypothetical protein
> Tmz1t_0302	347786..348223	hypothetical protein
> Tmz1t_0305	349288..350010	yecA family protein
> Tmz1t_0309	353614..354018	hypothetical protein
> Tmz1t_0326	374411..375112	TetR family transcriptional regulator
> Tmz1t_0327	375149..375757	hypothetical protein
> Tmz1t_0328	375806..376513	hypothetical protein
> Tmz1t_0330	376935..377384	hypothetical protein
> Tmz1t_0331	377521..378441	LysR family transcriptional regulator
> Tmz1t_0338	complement(382911..384683)	sigma-70 region 2 domain-containing protein
> Tmz1t_0341	385680..386144	hypothetical protein
> Tmz1t_0349	395599..396225	phosphate acetyltransferase
> Tmz1t_0350	396605..398062	serine/threonine protein kinase
> Tmz1t_0351	398059..399225	hypothetical protein
> Tmz1t_0354	complement(402830..403825)	hypothetical protein
> Tmz1t_0355	complement(403831..404301)	hypothetical protein
> Tmz1t_0364	complement(414038..414592)	hypothetical protein
> Tmz1t_0372	complement(420962..422197)	integrase
> Tmz1t_0374	complement(423323..424279)	hypothetical protein
> Tmz1t_0464	525955..526368	glyoxalase/bleomycin resistance protein/dioxygenase
> Tmz1t_0482	complement(540730..542463)	hypothetical protein
> Tmz1t_0483	complement(542473..543393)	hypothetical protein
> Tmz1t_0495	557914..558219	hypothetical protein
> Tmz1t_0496	558200..558547	hypothetical protein
> Tmz1t_0654	741756..742202	cytochrome C class I
> Tmz1t_0693	776914..777417	PsiF repeat-containing protein
> Tmz1t_0735	820105..820626	Tail Collar domain-containing protein
> Tmz1t_0738	821805..822338	GCN5-like N-acetyltransferase
> Tmz1t_0739	complement(822368..823036)	hypothetical protein
> Tmz1t_0740	823414..823836	hypothetical protein
> Tmz1t_0741	823878..824330	hypothetical protein
> Tmz1t_0935	1026165..1026773	hypothetical protein
> Tmz1t_0937	1028713..1029597	hypothetical protein
> Tmz1t_0939	1030975..1031724	TatD-related deoxyribonuclease
> Tmz1t_0940	1031740..1032114	hypothetical protein
> Tmz1t_0961	1056228..1057991	hypothetical protein
> Tmz1t_0971	1066257..1072835	hypothetical protein
> Tmz1t_0973	complement(1075404..1075709)	hypothetical protein
> Tmz1t_1002	complement(1102181..1103014)	LysR family transcriptional regulator
> Tmz1t_1004	complement(1104797..1105156)	IS66 Orf2 family protein
> Tmz1t_1007	complement(1106674..1107147)	hypothetical protein
> Tmz1t_1009	complement(1108392..1108835)	hypothetical protein
> Tmz1t_1010	complement(1108832..1109239)	hypothetical protein
> Tmz1t_1011	complement(1109236..1109667)	hypothetical protein
> Tmz1t_1012	complement(1109704..1110288)	hypothetical protein
> Tmz1t_1021	complement(1117730..1118149)	hypothetical protein
> Tmz1t_1022	complement(1118343..1118951)	TetR family transcriptional regulator
> Tmz1t_1024	1121166..1121609	hypothetical protein
> Tmz1t_1069	1166630..1167748	porin
> Tmz1t_1074	complement(1172329..1173936)	hypothetical protein
> Tmz1t_1075	1174394..1174966	integrase
> Tmz1t_1076	complement(1175053..1175394)	hypothetical protein
> Tmz1t_1077	complement(1175391..1176056)	hypothetical protein
> Tmz1t_1078	complement(1176087..1176896)	hypothetical protein
> Tmz1t_1079	1177039..1177983	hypothetical protein
> Tmz1t_1117	1222199..1224136	acyltransferase 3
> Tmz1t_1118	1224471..1225925	polysaccharide biosynthesis protein
> Tmz1t_1119	1225970..1227031	hypothetical protein
> Tmz1t_1120	1227092..1228228	hypothetical protein
> Tmz1t_1121	1228344..1229687	nucleotide sugar dehydrogenase
> Tmz1t_1122	1229997..1231025	group 1 glycosyl transferase
> Tmz1t_1128	1236959..1237384	hypothetical protein
> Tmz1t_1135	1247515..1248969	hypothetical protein
> Tmz1t_1250	complement(1385295..1385603)	ATP-dependent Clp protease adaptor protein ClpS
> Tmz1t_1469	1635574..1636482	hypothetical protein
> Tmz1t_1573	1750648..1751034	PIN domain-containing protein
> Tmz1t_1606	1801894..1802328	hypothetical protein
> Tmz1t_1617	complement(1813312..1813671)	IS66 Orf2 family protein
> Tmz1t_1633	complement(1830316..1830627)	50S ribosomal protein L21
> Tmz1t_1644	1843850..1844173	hypothetical protein
> Tmz1t_1741	1962185..1962535	preprotein translocase subunit SecG
> Tmz1t_1742	1962793..1963167	NADH-ubiquinone/plastoquinone oxidoreductase chain 3
> Tmz1t_1944	2186155..2186661	hypothetical protein
> Tmz1t_1963	complement(join(2211389..2212411,2212413..2212493))	peptide chain release factor 2
> Tmz1t_1975	2229873..2230400	hypothetical protein
> Tmz1t_1980	2234515..2235132	hypothetical protein
> Tmz1t_2056	2327561..2329588	hypothetical protein
> Tmz1t_2058	2330364..2331353	hypothetical protein
> Tmz1t_2059	2331359..2332801	hypothetical protein
> Tmz1t_2061	complement(2333664..2334119)	peptidase S24 and S26 domain-containing protein
> Tmz1t_2064	complement(2335687..2336607)	LysR family transcriptional regulator
> Tmz1t_2065	complement(2336744..2337193)	hypothetical protein
> Tmz1t_2067	complement(2337615..2338322)	hypothetical protein
> Tmz1t_2068	complement(2338371..2338979)	hypothetical protein
> Tmz1t_2069	complement(2339016..2339717)	TetR family transcriptional regulator
> Tmz1t_2084	complement(2357813..2359117)	hypothetical protein
> Tmz1t_2085	complement(2359139..2359750)	hypothetical protein
> Tmz1t_2087	complement(2360272..2361873)	hypothetical protein
> Tmz1t_2091	complement(2365384..2366472)	cointegrate resolution protein T
> Tmz1t_2092	complement(2366740..2367297)	ankyrin
> Tmz1t_2093	complement(2367382..2367759)	hypothetical protein
> Tmz1t_2099	complement(2374477..2374824)	hypothetical protein
> Tmz1t_2100	complement(2374953..2375291)	hypothetical protein
> Tmz1t_2104	2380018..2380473	MerR family transcriptional regulator
> Tmz1t_2106	complement(2381457..2381813)	repressor protein TnpC
> Tmz1t_2114	complement(2392582..2393505)	hypothetical protein
> Tmz1t_2115	complement(2393703..2394779)	peptidase M15A
> Tmz1t_2117	complement(2396510..2396941)	hypothetical protein
> Tmz1t_2121	complement(2399186..2399527)	hypothetical protein
> Tmz1t_2122	complement(2399611..2399943)	IS298, transposase OrfA
> Tmz1t_2133	complement(2408493..2409419)	hypothetical protein
> Tmz1t_2135	complement(2409837..2411021)	integrase
> Tmz1t_2136	2411202..2412293	hypothetical protein
> Tmz1t_2140	complement(2416269..2416913)	hypothetical protein
> Tmz1t_2147	2424815..2425390	resolvase
> Tmz1t_2150	2426455..2426811	cupin
> Tmz1t_2152	2427389..2427889	hypothetical protein
> Tmz1t_2153	2427886..2428257	hypothetical protein
> Tmz1t_2229	2512065..2513645	CRISPR-associated protein, Cse1 family
> Tmz1t_2230	2513642..2514172	CRISPR-associated protein, Cse2 family
> Tmz1t_2232	2515397..2516128	CRISPR-associated protein Cas5 family
> Tmz1t_2233	2516125..2516841	CRISPR-associated protein, Cse3 family
> Tmz1t_2234	2516835..2517728	CRISPR-associated protein Cas1
> Tmz1t_2235	2517700..2518011	CRISPR-associated protein Cas2
> Tmz1t_2238	2522202..2522585	cupin
> Tmz1t_2323	complement(2613445..2613942)	hypothetical protein
> Tmz1t_2431	complement(2619639..2620163)	hypothetical protein
> Tmz1t_2481	2681147..2681893	hypothetical protein
> Tmz1t_2615	complement(2820381..2820710)	blue (type 1) copper domain-containing protein
> Tmz1t_2684	complement(2909426..2909824)	PilT protein domain-containing protein
> Tmz1t_2725	complement(2951458..2951796)	Arsenical resistance operon trans-acting repressor ArsD
> Tmz1t_2734	complement(2959810..2960148)	addiction module killer protein
> Tmz1t_2742	2966295..2966759	hypothetical protein
> Tmz1t_2745	2967294..2967608	hypothetical protein
> Tmz1t_2746	complement(2967655..2967975)	RelE/StbE family addiction module toxin
> Tmz1t_2755	complement(2984164..2984841)	hypothetical protein
> Tmz1t_2795	3026064..3026645	hypothetical protein
> Tmz1t_2798	3029597..3029968	hypothetical protein
> Tmz1t_2800	complement(3030688..3032061)	ankyrin
> Tmz1t_2830	complement(3063351..3064061)	hypothetical protein
> Tmz1t_2842	3077415..3077810	nucleic acid-binding protein
> Tmz1t_2847	complement(3083104..3083481)	hypothetical protein
> Tmz1t_2860	3094416..3094829	hypothetical protein
> Tmz1t_2864	3099199..3099528	hypothetical protein
> Tmz1t_2865	3099569..3100057	hypothetical protein
> Tmz1t_2881	3120924..3121463	NUDIX hydrolase
> Tmz1t_2882	complement(3121427..3122542)	NAD-dependent epimerase/dehydratase
> Tmz1t_2896	complement(3137263..3137586)	flagellar hook-basal body complex subunit FliE
> Tmz1t_2963	3206160..3206462	pyruvate ferredoxin/flavodoxin oxidoreductase subunit delta
> Tmz1t_3005	3256494..3256919	hypothetical protein
> Tmz1t_3146	complement(3403966..3404298)	hypothetical protein
> Tmz1t_3160	complement(3426348..3427538)	hypothetical protein
> Tmz1t_3161	complement(3427583..3428779)	hypothetical protein
> Tmz1t_3163	complement(3432121..3432831)	hypothetical protein
> Tmz1t_3167	complement(3440733..3442841)	hypothetical protein
> Tmz1t_3170	complement(3444422..3444997)	hypothetical protein
> Tmz1t_3171	3445157..3445579	RNA procession exonuclease-like protein
> Tmz1t_3177	complement(3453800..3454270)	death-on-curing family protein
> Tmz1t_3178	complement(3454273..3455283)	CiaB protein
> Tmz1t_3180	complement(3457060..3458232)	restriction modification system DNA specificity domain-containing protein
> Tmz1t_3182	complement(3459913..3461004)	hypothetical protein
> Tmz1t_3200	complement(3487947..3488363)	hypothetical protein
> Tmz1t_3267	complement(3577380..3578342)	family 2 glycosyl transferase
> Tmz1t_3325	complement(3637182..3637487)	30S ribosomal protein S14
> Tmz1t_3331	complement(3639361..3639777)	50S ribosomal protein L16
> Tmz1t_3346	complement(3657265..3657639)	50S ribosomal protein L7/L12
> Tmz1t_3534	complement(3873779..3874105)	branched-chain amino acid ABC transporter
> Tmz1t_3576	complement(3919162..3919473)	hypothetical protein
> Tmz1t_3594	complement(3942247..3943302)	Appr-1-p processing domain-containing protein
> Tmz1t_3595	complement(3943315..3943989)	hypothetical protein
> Tmz1t_3597	complement(3944979..3945842)	hypothetical protein
> Tmz1t_3668	complement(4028723..4029037)	primosomal replication protein N
> Tmz1t_3684	complement(4046881..4047795)	hypothetical protein
> Tmz1t_3728	complement(4097928..4098236)	cytochrome C class I
> Tmz1t_3775	complement(4159630..4160427)	family 2 glycosyl transferase
> Tmz1t_3778	4162346..4163500	UDP-N-acetylglucosamine 2-epimerase
> Tmz1t_3779	4163588..4164904	polysaccharide biosynthesis protein
> Tmz1t_3780	4164916..4165899	family 2 glycosyl transferase
> Tmz1t_3782	4167970..4169160	hypothetical protein
> Tmz1t_3783	4169162..4170103	glycosyltransferase-like protein
> Tmz1t_3784	4170093..4170638	transferase
> Tmz1t_3785	4170752..4171528	WecB/TagA/CpsF family glycosyl transferase
> Tmz1t_3791	4179346..4179657	hypothetical protein
> Tmz1t_3796	4186811..4188247	polysaccharide biosynthesis protein
> Tmz1t_3797	4188273..4189106	family 2 glycosyl transferase
> Tmz1t_3798	complement(join(4189645..4190208,4190208..4190627))	hypothetical protein
> Tmz1t_3799	4191390..4192697	hypothetical protein
> Tmz1t_3804	4197409..4198572	group 1 glycosyl transferase
> Tmz1t_3858	complement(4256497..4256814)	XRE family transcriptional regulator
> Tmz1t_3860	complement(4257110..4257448)	hypothetical protein
> Tmz1t_3884	complement(4285597..4286022)	Txe/YoeB family addiction module toxin
> Tmz1t_3887	4286736..4287164	PilT protein domain-containing protein
> Tmz1t_3888	complement(4287195..4287623)	hypothetical protein
> Tmz1t_3896	4291911..4292312	fimbrial protein pilin
> Tmz1t_3899	4295334..4296482	group 1 glycosyl transferase
> Tmz1t_3901	4298370..4299311	family 2 glycosyl transferase
> Tmz1t_3902	4299378..4301372	hydrolase-like protein
> Tmz1t_3967	complement(4365902..4366312)	hypothetical protein
> Tmz1t_3968	4366891..4367286	hypothetical protein
> Tmz1t_3970	complement(4367890..4368519)	protein-S-isoprenylcysteine methyltransferase
> Tmz1t_3973	complement(4371282..4371680)	cytochrome C class I
> Tmz1t_3979	complement(4378409..4378756)	hypothetical protein
> Tmz1t_3980	complement(4378859..4379359)	blue (type 1) copper domain-containing protein
> Tmz1t_3983	complement(4382263..4382571)	hydrolase
> Tmz1t_3984	complement(4382650..4383099)	hypothetical protein
> Tmz1t_3987	4385489..4385932	hypothetical protein
> Tmz1t_4034	4430891..4432549	AMP-dependent synthetase and ligase
> Tmz1t_4035	4432684..4433904	plasmid encoded RepA protein
> Tmz1t_4042	4439125..4440192	6-hydroxycyclohex-1-ene-1-carbonyl-CoA dehydrogenase
> Tmz1t_4046	4442919..4444322	aldehyde dehydrogenase
> Tmz1t_4053	complement(4453595..4454095)	transposase Tn3 family protein
> Tmz1t_4054	complement(4454256..4454720)	hypothetical protein
